# Supplementary material for: Health-Related Quality of Life in Relation to Health Behaviour Patterns among Canadian Children
Source: Children (Basel). 2024 Mar 14;11(3):346. doi: 10.3390/children11030346 (PMC10969172; doi:10.3390/children11030346)
Supplement: Supplementary file 1 [file children-11-00346-s001.zip]

Archive with 1 entries (1 files):
- children-2876679-supplementary.pdf
